# Supplementary material for: Preparation, Properties and Cell Biocompatibility of Room Temperature LCST-Hydrogels Based on Thermoresponsive PEO Stars
Source: Gels. 2021 Jul 6;7(3):84. doi: 10.3390/gels7030084 (PMC8293143; doi:10.3390/gels7030084)
Supplement: Supplementary file 1 [file gels-07-00084-s001.zip]

Archive with 1 entries (1 files):
- gels-1265943-supplementary.pdf
